# Supplementary material for: Evaluation of Scalable Synthesis Methods for Aluminum-Substituted Li7La3Zr2O12 Solid Electrolytes
Source: Materials (Basel). 2021 Nov 11;14(22):6809. doi: 10.3390/ma14226809 (PMC8620275; doi:10.3390/ma14226809)
Supplement: Supplementary file 1 [file materials-14-06809-s001.zip]

Archive with 1 entries (1 files):
- materials-1426329-supplementary.pdf
